# Supplementary material for: Comparative Radiographic Analysis of Trochleoplasties for Patellar Luxation Correction: Inter-Observer Agreement of a Modified Osteoarthritis Scoring System
Source: Animals (Basel). 2025 Jun 3;15(11):1639. doi: 10.3390/ani15111639 (PMC12153589; doi:10.3390/ani15111639)
Supplement: Supplementary file 1 [file animals-15-01639-s001.zip]

Archive with 1 entries (1 files):
- animals-3602893-supplementary.pdf
